# Supplementary material for: Single cell analysis reveals inhibition of angiogenesis attenuates the progression of heterotopic ossification in Mkx−/− mice
Source: Bone Res. 2022 Jan 7;10:4. doi: 10.1038/s41413-021-00175-9 (PMC8741758; doi:10.1038/s41413-021-00175-9)
Supplement: Supplementary file 1 — Supplementary Table 1 [file 41413_2021_175_MOESM1_ESM.xlsx]

## Sheet: Sheet1
GO0002076: Osteoblast development	GO0001503: Ossification	GO0030282: Bone mineralization
Clec5a	Acp5	Actn3
Gli2	Actn3	Acvr1
Hdac4	Acvr1	Acvr2a
Hdac5	Acvr2a	Acvr2b
Hey1	Acvr2b	Adgrv1
Hoxa2	Adar	Adrb2
Jund	Adgrv1	Ahsg
Limd1	Adrb2	Alox5
Lrp5	Ahr	Alox15
Men1	Ahsg	Ank
Msx2	Akt1	Ano6
Pth1r	Alox5	Aspn
Pthlh	Alox15	Asxl2
Runx2	Alpl	Atf4
Satb2	Ank	Atp2b1
Shh	Ano6	Atraid
Smad3	Apc	Axin2
Tnn	Areg	Bcor
	Asf1a	Bglap
	Aspn	Bglap2
	Asxl2	Bglap3
	Atf4	Bmp2
	Atp2b1	Bmp2k
	Atp6ap1	Bmp4
	Atp6v0a4	Bmp6
	Atp6v1b1	Bmp7
	Atraid	Bmpr1a
	Axin2	Bmpr1b
	Bambi	Bmpr2
	Bcl2	Ccdc154
	Bcor	Ccn1
	Bglap	Ccr1
	Bglap2	Cd276
	Bglap3	Cer1
	Bmncr	Clec3b
	Bmp1	Col1a2
	Bmp2	Comp
	Bmp2k	Cyp27b1
	Bmp3	Ddr2
	Bmp4	Dlk1
	Bmp5	Dnm3os
	Bmp6	Duox2
	Bmp7	Ecm1
	Bmp8a	Eif2ak3
	Bmp8b	Enpp1
	Bmpr1a	Ercc2
	Bmpr1b	Fam20c
	Bmpr2	Fbn2
	Bpnt2	Fbxl15
	Calca	Fgf23
	Calcr	Fgfr2
	Casr	Fgfr3
	Cbfb	Fgr
	Cbs	Fzd9
	Ccdc154	Gata1
	Ccn1	Gja1
	Ccn2	Gla
	Ccn4	Gpc3
	Ccr1	Gpm6b
	Cd276	Grem1
	Cdk6	Hif1a
	Cebpa	Ibsp
	Cebpb	Icmt
	Cebpd	Ifitm5
	Cer1	Ift80
	Chrd	Igf1
	Chrdl1	Isg15
	Chrdl2	Kl
	Chsy1	Klf10
	Cited1	Lep
	Clec3a	Lgr4
	Clec3b	Lox
	Clec5a	Ltbp3
	Clec11a	Matn1
	Clic1	Mef2c
	Cnmd	Mepe
	Col1a1	Mgp
	Col1a2	Mia3
	Col2a1	Mmp13
	Col13a1	Mtss1
	Comp	Nbr1
	Creb3l1	Nell1
	Crim1	Nfe2
	Csf1	Notum
	Csgalnact1	Omd
	Cthrc1	Osr1
	Ctnnb1	Osr2
	Ctnnbip1	Ostn
	Cyp27b1	P2rx7
	Dchs1	Phex
	Ddr2	Phospho1
	Ddx5	Pkdcc
	Dhh	Ptgs2
	Dhrs3	Pth
	Dhx36	Pth1r
	Dkk1	Pthlh
	Dlk1	Ptk2b
	Dlx5	Ptn
	Dmp1	Rflna
	Dnai3	Rflnb
	Dnm3os	Rspo2
	Duox2	S1pr1
	Ecm1	Sbds
	Egr2	Sbno2
	Eif2ak3	Sgms2
	Enpp1	Slc8a1
	Epha2	Slc24a3
	Ercc2	Smad3
	Erh	Smpd3
	Esrra	Snx10
	Ext1	Sox9
	Ext2	Srgn
	Fam20c	Suv39h1
	Fat4	Tcf7l2
	Fbn2	Tfap2a
	Fbxl15	Tmem38b
	Fbxo5	Tmem119
	Fermt2	Trpm4
	Ffar4	Twist1
	Fgf2	Txlng
	Fgf9	Wnt4
	Fgf18	Wnt10b
	Fgf23	Wnt11
	Fgfr1	Zmpste24
	Fgfr2
	Fgfr3
	Fgr
	Fignl1
	Fndc3b
	Foxc1
	Foxc2
	Fstl3
	Fzd1
	Fzd9
	Gabbr1
	Gata1
	Gdf2
	Gdf10
	Gdpd2
	Gfra4
	Git1
	Gja1
	Gla
	Gli1
	Gli2
	Gli3
	Glis1
	Gnas
	Gpc3
	Gpm6b
	Grem1
	Gsk3b
	H3f3a
	H3f3b
	Hand2
	Hdac4
	Hdac5
	Hdac7
	Hemgn
	Hey1
	Hif1a
	Hira
	Hoxa2
	Hspg2
	Ibsp
	Icmt
	Id1
	Id2
	Id3
	Id4
	Ifi204
	Ifitm1
	Ifitm5
	Ift80
	Igf1
	Igf2
	Igfbp5
	Igsf10
	Ihh
	Il6
	Il6st
	Ilk
	Inppl1
	Intu
	Isg15
	Jag1
	Junb
	Jund
	Kazald1
	Kl
	Klf10
	Kremen1
	Kremen2
	Lep
	Lgr4
	Limd1
	Lmna
	Lox
	Lrp3
	Lrp4
	Lrp5
	Lrp6
	Lrrc17
	Ltbp3
	Ltf
	Map2k6
	Map3k7
	Mapk1
	Mapk3
	Mapk8
	Mapk11
	Mapk14
	Matn1
	Mdk
	Mef2c
	Mef2d
	Men1
	Mepe
	Mesd
	Mgp
	Mia3
	Mir23a
	Mir30c-1
	Mir30c-2
	Mir133a-1
	Mir133a-2
	Mir135a-1
	Mir137
	Mir188
	Mir204
	Mir205
	Mir210
	Mir214
	Mir217
	Mir338
	Mir2861
	Mir3960
	Mmp2
	Mmp9
	Mmp13
	Mmp14
	Mmp16
	Mn1
	Msx2
	Mtss1
	Myf5
	Myoc
	Myog
	Nab1
	Nab2
	Nbr1
	Nell1
	Nf1
	Nfatc1
	Nfe2
	Nipbl
	Noct
	Nog
	Notch1
	Notum
	Npnt
	Nppc
	Npr2
	Omd
	Osr1
	Osr2
	Ostn
	Oxt
	P2rx7
	P2ry2
	P3h1
	Pam16
	Pbx1
	Pdlim7
	Pex7
	Phex
	Phospho1
	Pias2
	Pkdcc
	Plxnb1
	Pparg
	Ppargc1b
	Prkaca
	Prkd1
	Prl
	Ptch1
	Ptger4
	Ptgs2
	Pth
	Pth1r
	Pthlh
	Ptk2
	Ptk2b
	Ptn
	Ptpn11
	Ranbp3l
	Rassf2
	Rbpj
	Rest
	Rflna
	Rflnb
	Rhoa
	Riox1
	Ripply2
	Rorb
	Rpl38
	Rsad2
	Rspo2
	Runx1
	Runx2
	Runx3
	Ryr1
	S1pr1
	Satb2
	Sbds
	Sbno2
	Scube2
	Scx
	Sema4d
	Sfrp1
	Sfrp2
	Sgms2
	Sh3pxd2b
	Shh
	Shox2
	Sik3
	Sirt7
	Six2
	Ski
	Slc8a1
	Slc24a3
	Slc26a2
	Smad1
	Smad3
	Smad4
	Smad5
	Smad6
	Smad7
	Smo
	Smoc1
	Smpd3
	Smurf1
	Snai2
	Snx10
	Sort1
	Sost
	Sox2
	Sox8
	Sox9
	Sox11
	Sp1
	Sp3
	Sp7
	Spp1
	Srgn
	Stc1
	stm
	Suco
	Suv39h1
	Tac1
	Tacr1
	Tapt1
	Tcf7l2
	Tcirg1
	Tcrb
	Tfap2a
	Tgfb1
	Tgfbr3
	Thbs3
	Thra
	Thrb
	Tmem38b
	Tmem64
	Tmem119
	Tnf
	Tnfrsf11a
	Tnfsf11
	Tnn
	Tob1
	Tob2
	Tph1
	Traf6
	Trp53inp2
	Trp63
	Trpm4
	Twist1
	Twist2
	Twsg1
	Txlng
	Ucma
	Vegfa
	Vegfc
	Wnt3
	Wnt3a
	Wnt4
	Wnt5a
	Wnt7b
	Wnt10b
	Wnt11
	Wwox
	Wwtr1
	Xylt1
	Yap1
	Zbtb16
	Zfp932
	Zhx3
	Zmpste24
